# Supplementary material for: Neural network and layer-wise relevance propagation reveal how ice hockey protective equipment restricts players’ motion
Source: PLoS One. 2024 Oct 15;19(10):e0312268. doi: 10.1371/journal.pone.0312268 (PMC11478874; doi:10.1371/journal.pone.0312268)
Supplement: S1 File — This archive contains all the underlying data (raw and processed) presented in this publication. (ZIP) [file pone.0312268.s003.zip]

Archive with 4 entries (3 files):
- S1_File/
- S1_File/data.mat
- S1_File/Readme.docx
- __MACOSX/S1_File/._Readme.docx
